# Supplementary material for: A Fluorine-Functionalized Tb(III)–Organic Framework for Ba2+ Detection
Source: Molecules. 2024 Dec 13;29(24):5903. doi: 10.3390/molecules29245903 (PMC11677539; doi:10.3390/molecules29245903)
Supplement: Supplementary file 1 [file molecules-29-05903-s001.zip]

Archive with 1 entries (1 files):
- molecules-3345908-supplementary.pdf
